# Supplementary material for: A Conditionally Activated Cytosol-Penetrating Antibody for TME-Dependent Intracellular Cargo Delivery
Source: Antibodies (Basel). 2024 May 2;13(2):37. doi: 10.3390/antib13020037 (PMC11130931; doi:10.3390/antib13020037)
Supplement: Supplementary file 1 [file antibodies-13-00037-s001.zip]

Archive with 1 entries (1 files):
- antibodies-2951465-supplementary.pdf
